# Supplementary material for: Enhanced Uptake and Phototoxicity of C60@albumin Hybrids by Folate Bioconjugation
Source: Nanomaterials (Basel). 2022 Oct 6;12(19):3501. doi: 10.3390/nano12193501 (PMC9565331; doi:10.3390/nano12193501)
Supplement: Supplementary file 1 [file nanomaterials-12-03501-s001.zip]

Archive with 1 entries (1 files):
- nanomaterials-1906807-supplementary.pdf
